# Supplementary material for: Identification of Potential Pancreatic Lipase Inhibitors from Traditional Chinese Medicines via Molecular Docking, Molecular Dynamics Simulation and In Vitro Validation
Source: Curr Issues Mol Biol. 2026 Apr 15;48(4):404. doi: 10.3390/cimb48040404 (PMC13114888; doi:10.3390/cimb48040404)
Supplement: Supplementary file 1 [file cimb-48-00404-s001.zip]

Archive with 1 entries (1 files):
- cimb-4190767-supplementary.pdf
